# Supplementary material for: Immunomodulatory R848-Loaded Anti-PD-L1-Conjugated Reduced Graphene Oxide Quantum Dots for Photothermal Immunotherapy of Glioblastoma
Source: Pharmaceutics. 2024 Aug 13;16(8):1064. doi: 10.3390/pharmaceutics16081064 (PMC11358977; doi:10.3390/pharmaceutics16081064)
Supplement: Supplementary file 1 [file pharmaceutics-16-01064-s001.zip]

Archive with 1 entries (1 files):
- pharmaceutics-3102673-supplementary.pdf
